# Supplementary material for: The relationship between RASSF1A gene promoter methylation and the susceptibility and prognosis of melanoma: A meta-analysis and bioinformatics
Source: PLoS One. 2017 Feb 16;12(2):e0171676. doi: 10.1371/journal.pone.0171676 (PMC5312935; doi:10.1371/journal.pone.0171676)
Supplement: S1 Table — (XLSX) [file pone.0171676.s002.xlsx]

## Sheet: Sheet1
Beta Value	DFS MONTHS	DFS STATUS	OS MONTHS	OS STATUS	AGE	AJCC PATHOLOGIC TUMOR STAGE	GENDER
0.136186	0.46	DiseaseFree	0.46	LIVING	74	Stage IIC	FEMALE
0.223654	0.39	DiseaseFree	0.39	LIVING	71	Stage IIB	FEMALE
0.524537	0.56	DiseaseFree	0.56	LIVING	80	Stage IIC	MALE
0.79768	15.4	Recurred/Progressed	16.6	DECEASED	79	Stage IIIC	FEMALE
0.0606523			16.7	DECEASED	64	Stage IIC	MALE
0.463633	112	DiseaseFree	112	LIVING	53	Stage IIIC	FEMALE
0.0521913	80.5	Recurred/Progressed	112	DECEASED	60	I or II NOS	MALE
0.0736208	1.58	Recurred/Progressed	71.8	DECEASED	55	Stage III	MALE
0.0736208	1.58	Recurred/Progressed	71.8	DECEASED	55	Stage III	MALE
0.335115	35.8	Recurred/Progressed	133	LIVING	42	Stage IB	FEMALE
0.220275	25.6	Recurred/Progressed	28.1	DECEASED	33	Stage IV	MALE
0.152864	16.5	Recurred/Progressed	31.6	DECEASED	72	Stage IIIB	MALE
0.534423	69.2	Recurred/Progressed	90.8	LIVING	55	Stage IB	MALE
0.534423	69.2	Recurred/Progressed	90.8	LIVING	55	Stage IB	MALE
0.0541329	31	Recurred/Progressed	95.7	LIVING	75	Stage III	FEMALE
0.254573	42.4	Recurred/Progressed	43.4	DECEASED	65	Stage IIB	MALE
0.289198	71	Recurred/Progressed	103	DECEASED	67	Stage IIIC	MALE
0.0448542	59.6	Recurred/Progressed	65.4	DECEASED	48	Stage IB	MALE
0.0434869	18.1	Recurred/Progressed	23.8	DECEASED	75	Stage IIIC	MALE
0.0454594	1.31	Recurred/Progressed	115	LIVING	68	Stage IIIA	MALE
0.0555541	106	Recurred/Progressed	168	DECEASED	70	Stage 0	FEMALE
0.0468316	69.8	DiseaseFree	69.8	LIVING	53	Stage III	FEMALE
0.0499073	6.54	Recurred/Progressed	11.9	DECEASED	58	Stage IIIC	MALE
0.373688	43.9	Recurred/Progressed	48.7	LIVING	74	Stage IA	MALE
0.12543	108	Recurred/Progressed	113	DECEASED	30	Stage IIIA	FEMALE
0.0443052	18.7	Recurred/Progressed	42	LIVING	68	Stage IB	MALE
0.073739	8.8	Recurred/Progressed	12.1	DECEASED	24	Stage IIIC	MALE
0.504579	98.4	Recurred/Progressed	171	LIVING	43	I or II NOS	FEMALE
0.126224			66.4	DECEASED	46	Stage III	FEMALE
0.575753	66	Recurred/Progressed	66	LIVING	50	Stage IIIC	FEMALE
0.0976067	7.46	Recurred/Progressed	45.1	LIVING	37	Stage IIIC	MALE
0.0647059	76.9	Recurred/Progressed	131	LIVING	63	Stage IIB	MALE
0.0611414		DiseaseFree		LIVING	27	I or II NOS	MALE
0.0510969		DiseaseFree		LIVING	30	I or II NOS	FEMALE
0.0451761	53.3	Recurred/Progressed	58	DECEASED	54	Stage IB	FEMALE
0.0365911	46.9	DiseaseFree	46.9	LIVING	57	Stage III	FEMALE
0.0493306	5.78	Recurred/Progressed	46.3	LIVING	58	Stage IIIC	FEMALE
0.332579	166	DiseaseFree	166	LIVING	39	I or II NOS	MALE
0.293162	84.1	Recurred/Progressed	86.9	LIVING	69	Stage IIC	FEMALE
0.0669086	51.5	Recurred/Progressed	60.2	DECEASED	74	Stage III	FEMALE
0.0421847	21.5	Recurred/Progressed	24.5	DECEASED	61	Stage IIIC	FEMALE
0.0419184	143	Recurred/Progressed	151	LIVING	40		MALE
0.0381686	42.4	Recurred/Progressed	54.6	LIVING	65		FEMALE
0.324796	0.33	Recurred/Progressed	3.65	LIVING	82		MALE
0.481734	6.41	Recurred/Progressed	7.1	DECEASED	80		FEMALE
0.0373803	18.1	DiseaseFree	18.1	LIVING	63		MALE
0.0373803	18.1	DiseaseFree	18.1	LIVING	63		MALE
0.227463	48.9	DiseaseFree	48.9	LIVING	75	Stage IIIB	FEMALE
0.0524767	-92	Recurred/Progressed	36	DECEASED	37	Stage IIIB	FEMALE
0.0448055	117	DiseaseFree	117	LIVING	42	Stage IIIC	MALE
0.605993	184	Recurred/Progressed	195	LIVING	55	Stage IIIC	MALE
0.173194			176	DECEASED	45	Stage IIIC	MALE
0.0429552			35.9	DECEASED	51	Stage IIIC	MALE
0.0761511	107	DiseaseFree	107	LIVING	27	Stage IV	FEMALE
0.208393	24.8	Recurred/Progressed	61.1	LIVING	62	Stage IIIB	MALE
0.0435283			53.9	DECEASED	63	Stage IIIC	FEMALE
0.817507			65.9	DECEASED	32	Stage IIIB	FEMALE
0.239809	23.4	DiseaseFree	23.4	LIVING	69	Stage IIIC	FEMALE
0.0493403			68	DECEASED	81	Stage IIIB	MALE
0.417282	20.1	DiseaseFree	20.1	LIVING	48	Stage IIC	MALE
0.107654	15.3	Recurred/Progressed	20.8	LIVING	56		MALE
0.676731	16.4	Recurred/Progressed	21.2	LIVING	72	Stage IIIB	MALE
0.0678478	12.4	DiseaseFree	12.4	LIVING	63	Stage IIA	MALE
0.514266	17.4	Recurred/Progressed	29.8	DECEASED	54	Stage IA	MALE
0.0357269	13.9	Recurred/Progressed	27.2	DECEASED	69	Stage IIIB	MALE
0.0689334	4.57	Recurred/Progressed	8.64	DECEASED	57	Stage IIB	MALE
0.200362	25.9	Recurred/Progressed	33.7	DECEASED	82	Stage II	FEMALE
0.0453597	10.8	Recurred/Progressed	14.7	DECEASED	84	Stage IIIC	FEMALE
0.0489177	23	Recurred/Progressed	26.9	DECEASED	48	Stage 0	MALE
0.527162	50.1	Recurred/Progressed	68.1	DECEASED	72	Stage IB	MALE
0.555321	2.79	Recurred/Progressed	4.96	DECEASED	55	Stage IIIC	FEMALE
0.0412799	110	DiseaseFree	110	LIVING	66	Stage II	FEMALE
0.0595427	146	Recurred/Progressed	151	DECEASED	59	Stage 0	MALE
0.180829	78.8	DiseaseFree	78.8	LIVING	53	Stage I	MALE
0.766112	164	Recurred/Progressed	168	DECEASED	56	Stage I	MALE
0.0902243	12.7	Recurred/Progressed	13.5	DECEASED	79	Stage IV	MALE
0.065624	59	Recurred/Progressed	63.3	DECEASED	68	Stage IIIA	MALE
0.0380691	80.3	Recurred/Progressed	80.5	LIVING	67	Stage IIB	MALE
0.105768	13.3	Recurred/Progressed	47.8	LIVING	20	Stage IB	MALE
0.0391215			14	DECEASED	87	Stage IIIC	MALE
0.0397689	39.6	DiseaseFree	39.6	LIVING	54	Stage IIIB	MALE
0.440416	69.2	Recurred/Progressed	72	DECEASED	53	Stage IIIA	MALE
0.55495	32.2	DiseaseFree	32.2	LIVING	59	Stage IA	FEMALE
0.849815	1.81	Recurred/Progressed	2.6	DECEASED	78	Stage IIIC	MALE
0.0656666	44.3	DiseaseFree	44.3	LIVING	33	Stage IB	FEMALE
0.0422221	18	Recurred/Progressed	18.6	DECEASED	78	I or II NOS	MALE
0.556262	54.8	Recurred/Progressed	56.4	LIVING	73	Stage IIC	FEMALE
0.177435	37.3	DiseaseFree	37.3	LIVING	70	Stage IIB	FEMALE
0.798906	14	Recurred/Progressed	14.4	LIVING	48	Stage IIIC	FEMALE
0.602944	55.9	Recurred/Progressed	55.9	LIVING	79	Stage IIA	MALE
0.575195	273	Recurred/Progressed	346	LIVING	51		FEMALE
0.116725	23	Recurred/Progressed	25.9	DECEASED	85	Stage IIIC	MALE
0.0430437	159	Recurred/Progressed	171	LIVING	42	Stage 0	MALE
0.146868	16.6	Recurred/Progressed	17.9	DECEASED	58	Stage IB	FEMALE
0.0672199	41	Recurred/Progressed	46.8	DECEASED	77	Stage IIA	FEMALE
0.177656	78.9	DiseaseFree	78.9	LIVING	46	Stage IB	MALE
0.0310358	24.4	DiseaseFree	24.4	LIVING	71	Stage IIIC	MALE
0.712324	36.7	Recurred/Progressed	39.3	DECEASED	43	Stage IB	MALE
0.0357054	49.4	Recurred/Progressed	58.7	LIVING	43	Stage IA	MALE
0.0453492	47.5	DiseaseFree	47.5	LIVING	51	Stage IIIB	MALE
0.139463	43.2	DiseaseFree	43.2	LIVING	82	Stage IIB	MALE
0.386373	251	Recurred/Progressed	314	LIVING	58	Stage IIB	FEMALE
0.367571	136	DiseaseFree	136	LIVING	44	Stage I	MALE
0.0611941	182	DiseaseFree	182	LIVING	34	Stage I	MALE
0.108954	22.5	DiseaseFree	22.5	LIVING	39	Stage IA	MALE
0.568161	86.2	Recurred/Progressed	89.3	LIVING	83	Stage IA	MALE
0.0444029	49.2	Recurred/Progressed	54.7	LIVING	46	Stage I	FEMALE
0.0328836	55	DiseaseFree	55	LIVING	40	Stage IIA	FEMALE
0.606123	56.3	Recurred/Progressed	75.4	LIVING	70	Stage IIC	FEMALE
0.0703498	79.6	Recurred/Progressed	90.9	LIVING	67	Stage IIA	MALE
0.0827493	72.8	Recurred/Progressed	102	LIVING	66	Stage II	FEMALE
0.0535749	8.48	Recurred/Progressed	13.9	DECEASED	80	Stage IIIB	MALE
0.0384456	14.3	DiseaseFree	14.3	LIVING	78	Stage II	MALE
0.108958	51.4	Recurred/Progressed	55.5	LIVING	28	Stage IB	FEMALE
0.0435124	9.23	Recurred/Progressed	19.6	LIVING	77	Stage IIA	MALE
0.585509	67.1	DiseaseFree	67.1	LIVING	65	Stage IA	FEMALE
0.0646006	19	Recurred/Progressed	21.6	DECEASED	49	Stage I	MALE
0.106025	129	DiseaseFree	129	LIVING	61	Stage I	MALE
0.0695685	26.3	Recurred/Progressed	28.8	DECEASED	66	Stage II	MALE
0.0543379	16.4	Recurred/Progressed	19.7	DECEASED	54	Stage III	FEMALE
0.0369245	35.6	Recurred/Progressed	61.5	DECEASED	73	Stage I	MALE
0.346965	44.1	Recurred/Progressed	47.2	DECEASED	52	Stage II	MALE
0.058688	99.1	Recurred/Progressed	103	DECEASED	51	Stage I	MALE
0.0658753	102	Recurred/Progressed	103	DECEASED	23	Stage I	MALE
0.522759	14.7	Recurred/Progressed	16.9	DECEASED	66	Stage III	MALE
0.0516729	201	Recurred/Progressed	205	DECEASED	43	Stage IIB	MALE
0.139432	41.2	Recurred/Progressed	96.2	DECEASED	60	Stage III	MALE
0.113624	145	DiseaseFree	145	LIVING	18	Stage III	FEMALE
0.489293	203	DiseaseFree	203	LIVING	35	Stage II	MALE
0.0379985	151	Recurred/Progressed	168	DECEASED	63	Stage I	FEMALE
0.655524	44.6	Recurred/Progressed	47.5	DECEASED	58	Stage I	MALE
0.403464	247	Recurred/Progressed	248	LIVING	34	Stage I	FEMALE
0.0367592	37	Recurred/Progressed	43.2	DECEASED	70	Stage IIIA	FEMALE
0.0792278	103	Recurred/Progressed	103	LIVING	61	Stage I	MALE
0.699868	114	Recurred/Progressed	136	LIVING	72	Stage II	MALE
0.0350776	41.6	DiseaseFree	41.6	LIVING	45	Stage IB	MALE
0.0427747	53.2	DiseaseFree	53.2	LIVING	71	Stage IA	MALE
0.263582	124	DiseaseFree	124	LIVING	47	Stage III	MALE
0.0602053	123	DiseaseFree	123	LIVING	30	Stage III	MALE
0.335156	25.8	DiseaseFree	25.8	LIVING	47	Stage III	MALE
0.0564972	3.68	DiseaseFree	3.68	LIVING	50	Stage III	MALE
0.220799	26.7	DiseaseFree	26.7	LIVING	52	Stage IA	FEMALE
0.149522	10.9	Recurred/Progressed	13.8	DECEASED	48	Stage IIIC	FEMALE
0.0469469	23.5	DiseaseFree	23.5	LIVING	25	Stage III	MALE
0.0820466	137	Recurred/Progressed	139	DECEASED	30	Stage II	MALE
0.0503953	26.5	Recurred/Progressed	31.4	DECEASED	62	Stage IIB	MALE
0.604678			44.5	DECEASED	77		MALE
0.0413445			35.4	DECEASED	46		MALE
0.128156	58.6	DiseaseFree	58.6	LIVING	64	Stage IIC	FEMALE
0.323253	3.61	Recurred/Progressed	13.9	DECEASED	83	Stage IIIB	FEMALE
0.0367363	0	Recurred/Progressed	50.7	DECEASED	45		MALE
0.0407806	3.91	Recurred/Progressed	9.17	DECEASED	86	Stage IIIC	FEMALE
0.0678477	53.1	Recurred/Progressed	77.7	LIVING	79	Stage IV	MALE
0.0365391	52.1	Recurred/Progressed	98.3	DECEASED	42		MALE
0.23272			48.9	DECEASED	77	Stage I	MALE
0.495512	11.7	Recurred/Progressed	12.6	DECEASED	46	Stage IB	FEMALE
0.0535009	2.1	Recurred/Progressed	13	DECEASED	36	Stage IB	FEMALE
0.0387497			26.4	DECEASED	82		MALE
0.490646	269	DiseaseFree	269	LIVING	48		FEMALE
0.104764			152	DECEASED	40		MALE
0.723219	3.22	Recurred/Progressed	6.44	DECEASED	54	Stage IV	MALE
0.0376091	9.03	Recurred/Progressed	15.4	DECEASED	79	Stage IIC	FEMALE
0.696736	121	Recurred/Progressed	131	DECEASED	35		MALE
0.443694	44	DiseaseFree	44	LIVING	47		MALE
0.242321	11.5	Recurred/Progressed		DECEASED	56	Stage IIIB	MALE
0.043656	143	Recurred/Progressed	162	DECEASED	47		FEMALE
0.0498851	48.6	Recurred/Progressed	50.9	DECEASED	37		FEMALE
0.329039	37.2	DiseaseFree	37.2	LIVING	81		FEMALE
0.0450019	79.9	DiseaseFree	79.9	LIVING	58	Stage IIIC	MALE
0.524706	15.1	Recurred/Progressed	16	LIVING	57	Stage IIIB	MALE
0.161836	38	Recurred/Progressed	43.8	DECEASED	50	Stage IB	MALE
0.645757			23.3	DECEASED	57	Stage IIIC	FEMALE
0.141087			20.1	DECEASED	39	Stage 0	MALE
0.341515	12.5	Recurred/Progressed	16.4	LIVING	53	Stage IIIC	MALE
0.341515	12.5	Recurred/Progressed	16.4	LIVING	53	Stage IIIC	MALE
0.0765592	25.2	Recurred/Progressed	31.2	LIVING	43	Stage IIIC	FEMALE
0.04833	32	DiseaseFree	32	LIVING	49	Stage IIIC	MALE
0.702151			217	DECEASED	52	Stage IB	MALE
0.566067			48.5	DECEASED	39	Stage I	FEMALE
0.653375	223	Recurred/Progressed	228	DECEASED	55	Stage IIA	FEMALE
0.64497	181	Recurred/Progressed	203	DECEASED	32	Stage IA	FEMALE
0.0400887	9.07	Recurred/Progressed	20.9	DECEASED	72	Stage IV	FEMALE
0.132443			28.1	DECEASED	62	Stage I	MALE
0.545166	4.47	Recurred/Progressed	7.79	DECEASED	19	Stage IIIC	MALE
0.67606	21.8	Recurred/Progressed	27.7	DECEASED	45	Stage IIIB	FEMALE
0.057246	48	Recurred/Progressed	48.8	DECEASED	57	Stage II	MALE
0.0349077	339	Recurred/Progressed	357	DECEASED	51	I or II NOS	MALE
0.0412621	49.2	Recurred/Progressed	53.5	DECEASED	63	Stage IIA	MALE
0.0395886	25	Recurred/Progressed	40.2	LIVING	40	Stage IIC	MALE
0.0490879			15.4	DECEASED	78	Stage IIC	FEMALE
0.0477358	4.6	Recurred/Progressed	9.69	DECEASED	60	Stage IIIC	FEMALE
0.511142	19	Recurred/Progressed	32.7	DECEASED	71	Stage IV	FEMALE
0.743609	40.2	Recurred/Progressed	47.3	DECEASED	75	Stage I	FEMALE
0.764895	12.1	Recurred/Progressed	23.9	DECEASED	68	Stage II	MALE
0.434317	101	DiseaseFree	101	LIVING	74	Stage III	MALE
0.0375711	11.9	Recurred/Progressed	24	DECEASED	43	Stage IIIA	MALE
0.706565			74.7	DECEASED	52	Stage II	MALE
0.086308	129	Recurred/Progressed	133	DECEASED	31	I or II NOS	MALE
0.0527381	4.99	Recurred/Progressed	11.4	DECEASED	36	Stage II	MALE
0.0366036	149	DiseaseFree	149	LIVING	54	Stage II	MALE
0.0577142	53.1	DiseaseFree	53.1	LIVING	55	Stage III	MALE
0.793154	22.3	Recurred/Progressed	26.5	DECEASED	70	Stage IIC	FEMALE
0.467392	49.4	DiseaseFree	49.4	LIVING	65	Stage IIIB	MALE
0.428005			27.1	DECEASED	71	Stage IIB	MALE
0.0537032			27	DECEASED	54	Stage IIB	FEMALE
0.718716	0.69	DiseaseFree	0.69	LIVING	48	Stage IIC	MALE
0.0412052	120	Recurred/Progressed	120	LIVING	47		FEMALE
0.102314	1.28	Recurred/Progressed	15.3	DECEASED	24	Stage IV	MALE
0.422328	106	Recurred/Progressed	118	DECEASED	60		MALE
0.361295	3.25	Recurred/Progressed	84.7	LIVING	53		MALE
0.0369327	3.58	Recurred/Progressed	10.1	DECEASED	45		MALE
0.249994	56.8	Recurred/Progressed	64.4	DECEASED	38	Stage IIIA	MALE
0.844693	59.3	Recurred/Progressed	62.8	DECEASED	83	Stage IIB	FEMALE
0.0380684			5.58	DECEASED	70	Stage IIIC	MALE
0.258251	29.8	Recurred/Progressed	32.5	DECEASED	63	Stage IIIA	FEMALE
0.0446079	24.8	Recurred/Progressed	27	DECEASED	77	Stage IIIC	MALE
0.341048	32.9	Recurred/Progressed	39.5	LIVING	72	Stage IIC	FEMALE
0.0736735	0.46	DiseaseFree	0.46	LIVING	58	Stage III	FEMALE
0.0393579	0.56	DiseaseFree	0.56	LIVING	70	Stage IIC	FEMALE
0.0499291	-0.16	DiseaseFree	-0.16	LIVING	66	Stage IIC	MALE
0.0352711	-0.2	DiseaseFree	-0.2	LIVING	66	Stage IIB	FEMALE
0.0395145	210	DiseaseFree	210	LIVING	38	Stage I	FEMALE
0.770223	15.1	DiseaseFree	15.1	LIVING	50	Stage IIIC	MALE
0.0379599	3.12	Recurred/Progressed	7	LIVING	63	Stage IIIC	FEMALE
0.0400594	15.1	Recurred/Progressed	30.8	DECEASED	48	Stage IIIB	MALE
0.0438195	57.1	Recurred/Progressed	58.5	DECEASED	68	Stage IA	MALE
0.0350135	95.2	DiseaseFree	95.2	LIVING	73	Stage IIB	MALE
0.698986			34.8	DECEASED	78	Stage IIB	MALE
0.686992	29.4	DiseaseFree	29.4	LIVING	56	Stage IIC	FEMALE
0.0462271	94.3	DiseaseFree	94.3	LIVING	41	Stage IA	MALE
0.492221	0.46	DiseaseFree	0.46	LIVING	63	Stage IIC	MALE
0.0784328			20.4	DECEASED	63	Stage IV	MALE
0.0493799	28.6	DiseaseFree	28.6	LIVING	55	Stage IIIB	MALE
0.554179			10.5	DECEASED	52	Stage IIIB	MALE
0.566219	215	DiseaseFree	215	LIVING	45	Stage IIIC	MALE
0.0351255	15.7	DiseaseFree	15.7	LIVING	39	Stage IIIB	MALE
0.0545647	169	Recurred/Progressed	172	DECEASED	42	Stage IB	MALE
0.0429589	121	Recurred/Progressed	127	DECEASED	72	Stage II	MALE
0.0835807	36.5	Recurred/Progressed	36.9	DECEASED	71	Stage III	MALE
0.587405	41.7	Recurred/Progressed	64	LIVING	43	Stage I	MALE
0.0348163	34	Recurred/Progressed	34.3	DECEASED	59	Stage IIIA	MALE
0.099026	44.6	Recurred/Progressed	53.1	DECEASED	44	Stage IB	MALE
0.308752	6.37	Recurred/Progressed	33.4	LIVING	75	Stage IIIB	MALE
0.235552			247	DECEASED	25		MALE
0.0643878	80	Recurred/Progressed	80.3	LIVING	64	Stage IIIA	FEMALE
0.649171	46.7	Recurred/Progressed	46.9	DECEASED	55	Stage III	MALE
0.599826	10.3	Recurred/Progressed	17.2	LIVING	61	Stage IIC	MALE
0.551404	12.7	Recurred/Progressed	13.9	DECEASED	70	Stage IIIA	MALE
0.118527	8.28	Recurred/Progressed	9.33	DECEASED	47	Stage III	MALE
0.422606	102	Recurred/Progressed	104	LIVING	42	Stage III	MALE
0.645065	24.6	Recurred/Progressed	39.7	LIVING	53	Stage IIIA	MALE
0.0587878	0.53	Recurred/Progressed	21.4	LIVING	38	Stage IIIB	FEMALE
0.0724234	1.28	DiseaseFree	1.28	LIVING	37	Stage IIC	MALE
0.0338236	89.5	Recurred/Progressed	94.9	DECEASED	69	Stage III	MALE
0.263242	87.8	Recurred/Progressed	102	LIVING	54	Stage IB	MALE
0.0339645	146	Recurred/Progressed	148	LIVING	48	Stage I	MALE
0.50348	10.4	Recurred/Progressed	12.1	DECEASED	49	Stage IIC	FEMALE
0.43901	0.2	DiseaseFree	0.2	LIVING	59	Stage IV	FEMALE
0.0557069	11	Recurred/Progressed	15.4	DECEASED	66	Stage IIIC	MALE
0.116042	3.25	DiseaseFree	3.25	LIVING	39	Stage IIIB	FEMALE
0.713754	3.91	DiseaseFree	3.91	LIVING	54	Stage IIIC	MALE
0.0755023	13.4	DiseaseFree	13.4	LIVING	63	Stage II	MALE
0.0463106	0.3	DiseaseFree	0.3	LIVING	74	Stage IIC	MALE
0.0685963	14.1	DiseaseFree	14.1	LIVING	53	Stage IIC	FEMALE
0.446454	5.91	DiseaseFree	5.91	LIVING	77	Stage IIA	FEMALE
0.0619482	9.13	DiseaseFree	9.13	LIVING	57	Stage IIC	MALE
0.235404	4.14	DiseaseFree	4.14	LIVING	56	Stage IIC	FEMALE
0.039947			10.7	DECEASED	86	Stage IIIB	FEMALE
0.150121	56.8	Recurred/Progressed	61	DECEASED	36	Stage IB	MALE
0.535262	136	Recurred/Progressed	148	DECEASED	48		FEMALE
0.582995	33.2	DiseaseFree	33.2	LIVING	30	Stage IV	MALE
0.0602513	22.3	Recurred/Progressed	22.5	LIVING	69	Stage IIC	MALE
0.0797207	92.9	DiseaseFree	92.9	LIVING	44	Stage IB	MALE
0.0352176				LIVING	56	I or II NOS	FEMALE
0.04235	22.9	DiseaseFree	22.9	LIVING	68	Stage III	MALE
0.704875	47.5	DiseaseFree	47.5	LIVING	72		FEMALE
0.338333	0.16	DiseaseFree	0.16	LIVING	57	Stage III	FEMALE
0.0385704	8.15	Recurred/Progressed	9.89	LIVING	58	Stage IIIC	FEMALE
0.0713632	2.63	Recurred/Progressed	3.06	LIVING	50	Stage IIIC	MALE
0.0543807	8.61	DiseaseFree	8.61	LIVING	90	Stage IIC	MALE
0.13715	9.56	DiseaseFree	9.56	LIVING	76	Stage IIC	FEMALE
0.0329894	14.4	DiseaseFree	14.4	LIVING	73	Stage IIC	FEMALE
0.540125	14.5	DiseaseFree	14.5	LIVING	49	Stage IIIC	MALE
0.039438	-0.07	DiseaseFree	-0.07	LIVING	83	Stage IIC	MALE
0.152716	174	DiseaseFree	174	LIVING	29	Stage II	FEMALE
0.0757636	77.8	DiseaseFree	77.8	LIVING	67	Stage IIB	FEMALE
0.0401458			50.1	DECEASED	46	Stage IIC	FEMALE
0.805411	12.3	Recurred/Progressed	12.4	LIVING	80	Stage IIIC	MALE
0.602364	49.4	DiseaseFree	49.4	LIVING	75	Stage IIA	FEMALE
0.0382483	7.23	DiseaseFree	7.23	LIVING	74		FEMALE
0.0603452	162	DiseaseFree	162	LIVING	39	I or II NOS	FEMALE
0.0333018	43.7	DiseaseFree	43.7	LIVING	51	Stage IIIC	MALE
0.0334318				LIVING	34	Stage 0	MALE
0.0375421	27.5	Recurred/Progressed	40.1	LIVING	60	Stage IIIC	MALE
0.40575	66	Recurred/Progressed	132	LIVING	19	Stage III	MALE
0.439313	18.4	DiseaseFree	18.4	LIVING	51	Stage IIIB	MALE
0.0312011	0.59	Recurred/Progressed	10	LIVING	56	Stage IV	FEMALE
0.0974343	33.4	Recurred/Progressed	51.6	LIVING	60	Stage IIA	MALE
0.0328441	6.9	Recurred/Progressed	15.1	LIVING	59	Stage IIIC	FEMALE
0.667482	3.42	DiseaseFree	3.42	LIVING	73	Stage IIIC	FEMALE
0.0661788	4.63	DiseaseFree	4.63	LIVING	68	Stage IIB	MALE
0.14333	11.1	DiseaseFree	11.1	LIVING	54	Stage IIIC	MALE
0.14333	11.1	DiseaseFree	11.1	LIVING	54	Stage IIIC	MALE
0.133461	1.71	DiseaseFree	1.71	LIVING	34	Stage IIC	MALE
0.0612716	1.48	DiseaseFree	1.48	LIVING	59	Stage IIC	MALE
0.0530727	0.16	DiseaseFree	0.16	LIVING	69	Stage IIB	MALE
0.0323776	0.23	DiseaseFree	0.23	LIVING	58	Stage IIC	FEMALE
0.571223	13.9	DiseaseFree	13.9	LIVING	51	Stage IIIC	FEMALE
0.452023			10.3	DECEASED	52	Stage IIIB	MALE
0.119022			13.6	LIVING	42	Stage IIIB	FEMALE
0.034115	0	DiseaseFree	0	LIVING	77	Stage IIB	MALE
0.0374892	-0.07	DiseaseFree	-0.07	LIVING	65	Stage IIIB	FEMALE
0.0397954	-0.1	DiseaseFree	-0.1	LIVING	41	Stage IIIC	FEMALE
0.0636608	-0.07	DiseaseFree	-0.07	LIVING	82	Stage IIC	MALE
0.0353799			66.6	DECEASED	64	Stage IIA	MALE
0.74314			28.7	DECEASED	77	Stage IB	FEMALE
0.347068			175	DECEASED	52	Stage I	MALE
0.519801			26.7	DECEASED	46	Stage III	FEMALE
0.155605	77.8	DiseaseFree	77.8	LIVING	39	Stage IIIC	MALE
0.0430176	35.9	Recurred/Progressed	111	LIVING	74	Stage IB	MALE
0.502666	88.8	Recurred/Progressed	136	LIVING	15	Stage I	FEMALE
0.0337031	79.4	Recurred/Progressed	138	LIVING	61	Stage II	MALE
0.492876	0	Recurred/Progressed	166	LIVING	23	Stage III	FEMALE
0.264322	1.45	Recurred/Progressed	7.42	LIVING	58	Stage IV	MALE
0.65079	107	Recurred/Progressed	125	LIVING	36	Stage IB	MALE
0.0427761	0	DiseaseFree	0	LIVING	56	Stage IIC	FEMALE
0.282694	-0.16	DiseaseFree	-0.16	LIVING	53	Stage IIC	MALE
0.06093	0.2	DiseaseFree	0.2	LIVING	75	Stage IIC	FEMALE
0.488533	0.26	DiseaseFree	0.26	LIVING	78	Stage IIIC	FEMALE
0.621975	7.42	DiseaseFree	7.42	LIVING	62	Stage IIC	MALE
0.0312484			14.9	DECEASED	65	Stage IV	FEMALE
0.0494288			20.3	DECEASED	55	Stage III	MALE
0.550531	1.94	DiseaseFree	1.94	LIVING	71		MALE
0.753184	5.88	DiseaseFree	5.88	LIVING	43	Stage IIIC	MALE
0.0935666	13.1	DiseaseFree	13.1	LIVING	56	Stage IIIB	MALE
0.0583495	0	DiseaseFree	0	LIVING	73	Stage IIB	MALE
0.0986274	0	DiseaseFree	0	LIVING	78	Stage IIC	FEMALE
0.414967	45.1	DiseaseFree	45.1	LIVING	57		FEMALE
0.0455264	3.55	DiseaseFree	3.55	LIVING	71	Stage III	MALE
0.0360467	13.6	DiseaseFree	13.6	LIVING	48	Stage IIC	FEMALE
0.0453335	38.8	DiseaseFree	38.8	LIVING	49	Stage IIC	MALE
0.090641	4.89	DiseaseFree	4.89	LIVING	34	Stage IIIC	FEMALE
0.03941	2.4	DiseaseFree	2.4	LIVING	48	Stage III	FEMALE
0.0436704	14	DiseaseFree	14	LIVING	62	Stage IIB	FEMALE
0.0702969	6.27	Recurred/Progressed	6.67	LIVING	49	Stage IIIC	MALE
0.0820631	7.13	Recurred/Progressed	10.6	DECEASED	56	Stage IIIB	MALE
0.0494787	6.34	DiseaseFree	6.34	LIVING	74	Stage IIIB	FEMALE
0.0534399	12.2	DiseaseFree	12.2	LIVING	55	Stage IIIC	MALE
0.048858	-0.16	DiseaseFree	-0.16	LIVING	71	Stage IIC	MALE
0.0415257	-0.1	DiseaseFree	-0.1	LIVING	76	Stage IIA	FEMALE
0.0426819	-0.07	DiseaseFree	-0.07	LIVING	58	Stage IIC	FEMALE
0.541171	8.64	DiseaseFree	8.64	LIVING	90	Stage IIC	MALE
0.178254	2.1	Recurred/Progressed	8.11	LIVING	54	Stage IIIB	FEMALE
0.05155	46.3	DiseaseFree	46.3	LIVING	51		MALE
0.0470662	295	DiseaseFree	295	LIVING	49		MALE
